# Supplementary material for: Magnetic resonance imaging and dynamic X-ray’s correlations with dynamic electrophysiological findings in cervical spondylotic myelopathy: a retrospective cohort study
Source: BMC Neurol. 2020 Oct 6;20:367. doi: 10.1186/s12883-020-01945-4 (PMC7541238; doi:10.1186/s12883-020-01945-4)
Supplement: Supplementary file 1 — Additional file 1. [file 12883_2020_1945_MOESM1_ESM.xlsx]

## Sheet: DSSEP amplitudes
Patient No.	Neutral				Extension				Flexion
	Left		Right		Left		Right		Left		Right
	N13	N20	N13	N20	N13	N20	N13	N20	N13	N20	N13	N20
1	4.21	1.81	4.14	1.97	2.84	1.45	2.81	1.97	3.08	1.36	3.17	1.79
2	1.39	1.54	1.8	1.17	1.74	1.21	1.68	0.78	1.38	1.45	1.52	0.92
3	2.75	2.66	0.81	1.81	0	2.64	1.3	2.04	2.12	1.44	1.51	0.65
4	2.23	2.65	3.77	1.31	2.81	2.24	3.2	1.98	1.91	2.58	2.84	1.28
5	0	2.67	0	2.98	0	2.54	0	2.94	0	1	0	2.03
6	3.3	3.16	2.94	1.77	2.3	2.71	3.01	1.56	0	3.11	0	1.56
7	1.51	2.52	1.79	1.89	2.26	2.79	1.34	1.72	1.97	3.11	1.3	2.21
8	2.49	4.38	2.78	4.2	2.64	4.58	2	5.14	2.67	4.79	2.12	4.88
9	2.18	2.26	3.31	2.38	2.09	1.27	1.63	2.06	3.08	1.11	1.98	1.81
10	1.79	1	1.89	0.53	0	1.16	1.88	1.07	1.06	0.87	0	0.7
11	3.46	1.65	3.34	1.6	3.92	1.91	1.14	2.11	2.49	1.74	2.66	1.57
12	3.45	2.12	3.33	2.04	3.37	2.56	3.2	1.86	3.1	2.62	3.46	1.69
13	2.32	1.22	1.89	1.01	1.01	1.8	2.56	1.07	2.06	1.62	2.09	1.19
14	4.26	2.72	4.4	4.21	3.19	2.18	3.56	0	4.07	2.52	3.89	3.72
15	2.97	3.23	1.96	7.26	0.3	3.19	0.5	6.81	0.98	2.72	0	7.89
16	3.15	2.76	3.46	8.26	3.1	2.7	3.24	7.8	3.4	4.01	3.8	7.8
17	0	2.11	0	2.29	0	2.08	0	1.4	0	2.37	0	2.78
18	1.91	1.05	2.29	2.18	1.11	1.75	2.5	1.14	1.57	1.46	1.57	1.24
19	4.41	2.52	3.51	1.66	3.99	2.99	3.1	1.53	3.71	3.43	3.99	1.25
20	3.02	1.43	3.87	4.68	2.98	1.98	1.89	4.46	2.21	1.85	3.27	4.46
21	2.52	1.11	1.14	0.85	0	0	0	0	0	2.08	0	1.02
22	2.21	3.77	1.72	1.52	2.95	2.82	0	1.05	0	0	0	0
23	2.51	1.77	3.89	1.31	2.46	1.82	3.42	1.01	2.68	2	0	0.92
24	0	2.67	0	3.18	0	3.17	0	3.86	0	2.74	0	3.54
25	1.48	1.36	1.79	1.39	0.73	1.35	1.53	1.34	1.27	1.33	1.68	1.36
26	0	4.91	0	4.35	0	4.64	0	4.12	0	4.68	0	4.62
27	2.76	1.81	2.09	0.69	1.89	2.26	1.72	1.34	2	1.27	0	1.04
28	5.71	4.85	5.4	3.01	3.46	5.19	6.7	3.08	4.99	4.62	7.72	3.05
29	1.86	1.75	1.77	2.87	2.24	2.06	1.77	2.87	2.43	2.29	2	2.5
30	5.55	3.6	5.04	1.62	3.83	4.29	3.69	1.36	4.72	1.91	4.38	1.36
31	2.76	3.31	2.9	4.36	1.98	2.79	2.82	4.97	2.85	2.72	2.93	4.65
32	2.35	5.23	1.97	2.93	2.55	5.72	2.7	3.08	0.93	4.93	3.34	2.58
33	3.46	2.61	3.46	2.61	3.62	3.57	3.43	5.16	3.23	4.06	3.57	5.48
34	2.43	4.36	1.48	2.93	1.33	3.42	2.03	3.17	2.55	4.47	1.5	2.91
35	3.68	1.57	3.56	1.42	3.33	1.4	3.48	1.6	4.01	1.77	1.98	1.33
36	3.08	1.56	3.91	1.6	3.43	1.68	3.72	1.3	2.52	1.53	3.37	1.37
37	2.96	1.98	2.29	1.37	2.41	2.06	2.66	0.9	3.42	2.2	3.54	1.36
38	5.94	9.46	6.59	9.17	3.89	4.87	5.13	4.01	4.84	6.61	7.03	7.37

## Sheet: MRI measurement
Patient No.	CSD_cord	RQSD_cord	LQSD_cord	TD_cord	SD_cord	SD_canal	A_cord	A_canal	Central Ratio	1/4-Lateral Compression Ratio	Compression Ratio	Cord/Canal Area Ratio	Ax-CCM	X-ray_unstable or not
1	6.72378	5.53804	5.75051	12.2276	6.51816	11.0898	71.8755	199.184	0.549888	0.461603	0.533072	0.360849	1	0
2	7.371	4.44548	4.17464	13.8781	5.39809	6.05417	66.3974	83.7872	0.531124	0.310565	0.388964	0.792453	3	0
3	4.62178	2.74123	3.58501	16.4946	4.33019	4.33019	54.8806	60.7938	0.2802	0.191767	0.262522	0.902734	1	0
4	5.95728	4.7684	4.52393	12.8616	4.37983	6.25064	74.6474	110.142	0.463185	0.361244	0.340536	0.677739	3	0
5	4.72235	4.45324	4.72235	14.4505	4.23724	4.23724	59.9007	67.0612	0.326794	0.317483	0.293224	0.893224	1	1
6	4.73208	5.92453	3.9805	16.1881	4.15535	4.15535	81.6582	104.228	0.292319	0.305937	0.256692	0.783454	2	1
7	6.11235	4.0217	5.24417	14.0217	4.48133	4.48133	73.6576	90.773	0.435921	0.330412	0.319599	0.811448	3	1
8	4.87395	5.27011	5.58223	15.5942	4.70588	4.70588	79.6237	108.537	0.312548	0.34796	0.301771	0.73361	0	0
9	7.89995	4.87843	6.73687	15.7999	6.50457	6.50457	100.437	129.261	0.5	0.367575	0.411684	0.77701	1	1
10	3.71714	3.00357	3.57429	13.8686	3.43143	5.19643	51.8367	87.2704	0.268026	0.23715	0.247425	0.593978	2	1
11	5.81852	4.72716	5.18712	13.3682	4.88605	9.78256	66.3983	140.053	0.435252	0.370816	0.365499	0.474095	2	1
12	7.05718	4.70601	7.79619	14.2592	4.41202	4.41202	81.8509	109.014	0.494923	0.438392	0.309417	0.75083	0	0
13	7.11538	4.23077	5.19231	13.0769	5.96442	5.96442	83.6816	101.979	0.544118	0.360294	0.456103	0.82058	1	0
14	6.66741	4.66625	6.40565	14.0899	4.66803	6.279	91.4978	111.931	0.473206	0.392903	0.331304	0.81745	2	1
15	4.41706	2.20767	2.59716	15.3236	2.88927	2.88927	30.8073	41.0986	0.288253	0.156779	0.188551	0.749593	2	0
16	7.80435	5.15652	5.74203	12.5746	5.56812	8.19638	73.1569	130.367	0.620642	0.433354	0.442805	0.561163	0	0
17	3.87175	2.68759	2.68974	11.6104	3.01011	5.16126	31.8946	77.3543	0.333472	0.231574	0.259259	0.412318	1	1
18	8.04473	5.86832	6.73788	13.0885	6.3031	6.3031	110.109	148.258	0.614643	0.481577	0.481577	0.742683	2	0
19	6.38244	5.39294	5.39612	14.6834	5.937	7.89055	94.3468	143.95	0.43467	0.367389	0.404334	0.655415	0	0
20	5.6515	4.07282	4.71001	12.749	2.97269	2.97269	63.8527	69.6698	0.443288	0.344451	0.23317	0.916505	1	1
21	7.61872	5.73297	5.85341	17.044	6.55196	6.55196	93.0746	116.995	0.447002	0.339895	0.384413	0.795547	1	1
22	3.98039	2.91394	3.5974	13.694	3.20664	3.78914	48.9937	76.4677	0.290667	0.237744	0.234164	0.640711	2	1
23	8.33732	5.07905	5.55821	18.1428	5.55821	5.55821	92.4079	126.426	0.459539	0.293154	0.30636	0.730923	2	1
24	6.6	3.45	2.7	16.5005	4.094	4.094	73.3425	93.21	0.399988	0.186358	0.248114	0.786852	2	1
25	4.61994	4.23495	4.43896	12.7279	4.42909	8.72985	68.1066	173.244	0.362978	0.340745	0.347983	0.393125	1	1
26	5.47372	4.52244	5.4814	13.038	5.28577	6.39816	70.7723	132.422	0.419829	0.383642	0.405413	0.534444	1	0
27	6.91303	5.73704	5.14904	14.3324	5.97795	7.37444	80.032	112.545	0.482336	0.379772	0.417094	0.711111	2	1
28	5.5531	5.23968	5.26917	11.2721	5.46829	13.5546	54.1133	202.857	0.49264	0.466143	0.485116	0.266756	0	0
29	7.62825	6.74349	6.16729	13.7658	5.72119	8.79926	88.7218	127.969	0.554145	0.468944	0.415609	0.693305	3	0
30	7.13352	5.80359	5.52564	14.5467	5.94833	5.94833	76.2237	165.707	0.490386	0.389408	0.408912	0.459991	1	0
31	7.16977	4.55969	4.46434	11.9481	4.08295	4.08295	72.4295	99.375	0.600078	0.377636	0.341725	0.72885	1	0
32	5.46856	4.01865	2.99426	10.4686	4.33062	4.33062	38.977	65.8523	0.52238	0.334951	0.413679	0.591885	3	1
33	4.59755	4.06356	3.82652	10.7736	4.23287	6.3454	43.2897	74.5017	0.426741	0.366175	0.392892	0.581056	0	1
34	7.06357	4.95759	5.90324	14.2465	5.8226	5.8226	91.2885	123.334	0.49581	0.381175	0.408703	0.740174	0	0
35	4.30725	4.15342	3.69193	13.2263	3.23044	3.23044	51.0086	71.3069	0.325657	0.296581	0.244243	0.715339	2	1
36	4.28571	3.67959	3.87755	11.6347	3.46939	7.96224	51.9575	138.599	0.368356	0.324768	0.298193	0.374878	3	0
37	6.38585	4.47096	5.21852	13.065	5.60092	9.61185	77.7085	175.588	0.488776	0.370819	0.428697	0.442561	0	0
38	4.23546	3.20123	2.41296	11.624	3.49755	3.49755	43.2938	56.926	0.364373	0.241492	0.300892	0.760528	1	1
	5.97194	4.50849	4.80154	13.7437	4.77004	6.11943	69.954	111.79	0.437741	0.341806	0.350256	0.662504
	1.34443	1.01263	1.25784	1.74522	1.0869	2.32506	19.0112	38.64	0.0967441	0.0779893	0.0819144	0.163534
	5.97	4.51	4.8	13.74	4.77	6.12	69.95	111.79	0.44	0.34	0.35	0.66
	1.34	1.01	1.26	1.75	1.09	2.33	19.01	38.64	0.1	0.08	0.08	0.16
	5.97±1.34	4.51±1.01	4.8±1.26	13.74±1.75	4.77±1.09	6.12±2.33	69.95±19.01	111.79±38.64	0.44±0.1	0.34±0.08	0.35±0.08	0.66±0.16
	CSD_cord	RQSD_cord	LQSD_cord	TD_cord	SD_cord	SD_canal	A_cord	A_canal	Central Ratio	1/4-Lateral Compression Ratio	Compression Ratio	Cord/Canal Area Ratio
	5.97±1.34	4.51±1.01	4.8±1.26	13.74±1.75	4.77±1.09	6.12±2.33	69.95±19.01	111.79±38.64	0.44±0.1	0.34±0.08	0.35±0.08	0.66±0.16
	MRI metrics	Values
	CSD_cord	5.97±1.34
	RQSD_cord	4.51±1.01
	LQSD_cord	4.8±1.26
	SD_cord	4.77±1.09
	SD_canal	6.12±2.33
	TD_cord	13.74±1.75
	Central Ratio	0.44±0.1
	1/4-Lateral Compression Ratio	0.34±0.08
	Compression Ratio	0.35±0.08
	A_cord	69.95±19.01
	A_canal	111.79±38.64
	Cord/Canal Area Ratio	0.66±0.16

## Sheet: Clinical data
Patient No.	Gender	Age ranges	mJOA score	Nurick grades	Ataxia	Hoffman sign	Babinski sign	postoperative mJOA	recovery rate	Improve_or_not
1	M	40s	14	3	1	0	0	18	0.571429	1
2	M	30s	17	1	0	0	0	20	0.75	1
3	F	60s	12	4	1	1	1	17	0.555556	1
4	M	60s	14	3	0	1	1	17	0.428571	0
5	F	40s	13	4	1	1	1	16	0.375	0
6	F	50s	15	3	0	0	0	17	0.333333	0
7	M	20s	12	4	1	0	0	16	0.444444	0
8	M	40s	17	2	1	0	0	19	0.5	1
9	F	50s	16	1	0	0	0	19	0.6	1
10	F	40s	12	4	1	1	1	12	0	0
11	M	40s	15	1	0	1	1	19	0.666667	1
12	M	40s	13	3	1	1	1	17	0.5	1
13	M	60s	16	1	0	1	0	20	0.8	1
14	M	60s	12	4	1	0	0	14	0.222222	0
15	F	60s	16	2	0	1	0	19	0.6	1
16	M	60s	15	2	0	1	1	19	0.666667	1
17	M	50s	10	4	1	1	1	12	0.181818	0
18	F	40s	14	3	1	0	0	18	0.571429	1
19	F	50s	16	1	1	1	0	19	0.6	1
20	M	80s	9	4	1	1	0	13	0.333333	0
21	M	40s	10	4	1	1	1	16	0.545455	1
22	F	30s	12	4	1	1	0	13	0.111111	0
23	F	40s	16	1	0	0	0	18	0.4	0
24	F	70s	12	4	1	1	1	12	0	0
25	M	60s	14	2	0	1	1	18	0.571429	1
26	F	50s	12	4	1	1	0	12	0	0
27	M	40s	16	1	0	1	0	20	0.8	1
28	M	30s	15	1	0	1	0	19	0.666667	1
29	M	60s	14	2	0	1	0	18	0.571429	1
30	F	70s	14	2	0	0	0	16	0.285714	0
31	M	70s	17	1	0	0	0	20	0.75	1
32	F	50s	15	3	0	0	0	17	0.333333	0
33	F	60s	13	4	1	0	0	17	0.5	1
34	M	60s	14	3	1	1	1	16	0.285714	0
35	F	50s	14	2	0	1	0	16	0.285714	0
36	M	40s	14	3	1	1	1	16	0.285714	0
37	M	20s	17	1	0	1	0	20	0.75	1
38	F	50s	13	3	1	1	0	17	0.5	1
